# Supplementary material for: Association of Glycoprotein IIIa PlA1/A2 Polymorphism with Risk of Stroke: Updated Meta-Analysis
Source: Curr Issues Mol Biol. 2024 May 28;46(6):5364–78. doi: 10.3390/cimb46060321 (PMC11201703; doi:10.3390/cimb46060321)
Supplement: Supplementary file 1 [file cimb-46-00321-s001.zip]

Archive with 1 entries (1 files):
- cimb-3021629-supplementary.pdf
